# Supplementary material for: Rosistilla oblonga gen. nov., sp. nov. and Rosistilla carotiformis sp. nov., isolated from biotic or abiotic surfaces in Northern Germany, Mallorca, Spain and California, USA
Source: Antonie Van Leeuwenhoek. 2020 Jul 4;113(12):1939–52. doi: 10.1007/s10482-020-01441-2 (PMC7716947; doi:10.1007/s10482-020-01441-2)
Supplement: Supplementary file 1 — Supplementary material 1 (XLSX 12 kb) [file 10482_2020_1441_MOESM1_ESM.xlsx]

## Sheet: infile
Table S1. Strain comparison matrix for all five analysed phylogenetic markers.
a) 16S rRNA gene
	CA51	Mal33	Poly24	R. ulvae UC8	R. sediminicola JC651
CA51	1	0.999	0.986	0.912	0.912
Mal33	0.999	1	0.986	0.91	0.913
Poly24	0.986	0.986	1	0.91	0.909
R. ulvae UC8	0.912	0.913	0.91	1	0.977
R. sediminicola JC651	0.912	0.913	0.909	0.977	1
b) AAI
	CA51	Mal33	Poly24	R. ulvae UC8	R. sediminicola JC651
CA51	1	0.9789	0.8923	0.5756	0.5694
Mal33	0.9789	1	0.895	0.5783	0.57
Poly24	0.8923	0.895	1	0.5747	0.5686
R. ulvae UC8	0.5756	0.5783	0.5747	1	0.7304
R. sediminicola JC651	0.5694	0.57	0.5686	0.7304	1
c) ANI
	CA51	Mal33	Poly24	R. ulvae UC8	R. sediminicola JC651
CA51	1	0.971352	0.871582	0.698502	0.69659
Mal33	0.971352	1	0.872091	0.70191	0.698186
Poly24	0.871582	0.872091	1	0.702511	0.697633
R. ulvae UC8	0.698502	0.70191	0.702511	1	0.74844
R. sediminicola JC651	0.69659	0.698186	0.697633	0.74844	1
d) rpoB similarity
	CA51	Mal33	Poly24	R. ulvae UC8	R. sediminicola JC651
CA51	1	0.989865	0.923142	0.766892	0.775338
Mal33	0.989865	1	0.921453	0.766047	0.776182
Poly24	0.923142	0.921453	1	0.761824	0.764358
R. ulvae UC8	0.766892	0.766047	0.761824	1	0.869088
R. sediminicola JC651	0.775338	0.776182	0.764358	0.869088	1
e) POCP
	CA51	Mal33	Poly24	R. ulvae UC8	R. sediminicola JC651
CA51	--	0.895559	0.831394	0.566615	0.552588
Mal33	0.895559	--	0.846322	0.561414	0.546748
Poly24	0.831394	0.846322	--	0.553751	0.541746
R. ulvae UC8	0.566615	0.561414	0.553751	--	0.71845
R. sediminicola JC651	0.552588	0.546748	0.541746	0.71845	--
